# Supplementary material for: Genomic Characterization and Pathogenicity of a Novel Birnavirus Strain Isolated from Mandarin Fish (Siniperca chuatsi)
Source: Genes (Basel). 2025 May 24;16(6):629. doi: 10.3390/genes16060629 (PMC12191561; doi:10.3390/genes16060629)
Supplement: Supplementary file 1 [file genes-16-00629-s001.zip]

Archive with 2 entries (2 files):
- genes-3644508-supplementary.pdf
- Supplementary Table S1.xlsx
