# Supplementary material for: Genomic Characterization and Pathogenicity of a Novel Birnavirus Strain Isolated from Mandarin Fish (Siniperca chuatsi)
Source: Genes (Basel). 2025 May 24;16(6):629. doi: 10.3390/genes16060629 (PMC12191561; doi:10.3390/genes16060629)
Supplement: Supplementary file 1 [file genes-16-00629-s001.zip › Supplementary Table S1.xlsx]

## Sheet: Home Sheet
Supplementary Table 2: Statistical Analyses
Legend
Sheet	Analysis
Death fish records
Juve-intraperitoneal inject A	Kaplan-Meier survival analysis	Comparison of Survival Curves-Juvenile mandarin fish as the experimental subjects, challenged via intraperitoneal injection group 1 vs control group 1
		Comparison of Survival Curves-Juvenile mandarin fish as the experimental subjects, challenged via intraperitoneal injection group 2 vs control group 2
		Comparison of Survival Curves-Juvenile mandarin fish as the experimental subjects, challenged via intraperitoneal injection group 3 vs control group 3
		Correct for multiple comparisons of juvenile mandarin fish as the experimental subjects, challenged via intraperitoneal injection group 1,2&3 vs control groups
Juve-intraperitoneal inject B	Kaplan-Meier survival analysis	Juvenile mandarin fish as the experimental subjects, challenged via intraperitoneal injection group 1 vs 2 vs 3
Juve-bath challenge	Kaplan-Meier survival analysis	Comparison of Survival Curves-Juvenile mandarin fish as the experimental subjects, challenged via bath group 1 vs control group 1
		Comparison of Survival Curves-Juvenile mandarin fish as the experimental subjects, challenged via bath group 2 vs control group 2
		Comparison of Survival Curves-Juvenile mandarin fish as the experimental subjects, challenged via bath group 2 vs control group 2
		Correct for multiple comparisons of juvenile mandarin fish as the experimental subjects, challenged via intraperitoneal injection group 1,2&3 vs control groups
Fry-bath challenge	Kaplan-Meier survival analysis	Comparison of Survival Curves-Fry mandarin fish as the experimental subjects, challenged via bath group 1 vs control group 1
		Comparison of Survival Curves-Fry mandarin fish as the experimental subjects, challenged via bath group 2 vs control group 2
		Comparison of Survival Curves-Fry mandarin fish as the experimental subjects, challenged via bath group 3 vs control group 3
		Correct for multiple comparisons of fry mandarin fish as the experimental subjects, challenged via bath group 1,2&3 vs control groups
Disinfectant

## Sheet: Death fish records
Juvenile mandarin fish as the experimental subjects, challenged via intraperitoneal injection
	Experiment 1		Experiment 2		Experiment 3
	Infected	Control	Infected	Control	Infected	Control
Total	15	10	20	10	19	10
6 hpi	3	0	2	0	2	0
12 hpi	9	0	10	0	15	0
24 hpi	12	0	12	0	16	0
48 hpi	12	0	12	0	16	0
Juvenile mandarin fish as the experimental subjects, challenged via bath
	Experiment 1		Experiment 2		Experiment 3
	Infected	Control	Infected	Control	Infected	Control
Total	16	10	16	10	16	10
6 hpi	2	0	2	0	2	0
12 hpi	6	0	6	0	6	0
24 hpi	6	0	8	0	6	0
48 hpi	6	0	8	0	6	0
Fry mandarin fish as the experimental subjects, challenged via bath
	Experiment 1		Experiment 2		Experiment 3
	Infected	Control	Infected	Control	Infected	Control
Total	70	55	123	98	92	80
6 hpi	2	0	0	0	4	0
12 hpi	24	0	8	0	30	0
24 hpi	47	3	97	6	75	8
48 hpi	53	14	107	14	81	16

## Sheet: Juve-intraperitoneal inject A
Kaplan-Meier survival analysis
Comparison of Survival Curves-Juvenile mandarin fish as the experimental subjects, challenged via intraperitoneal injection group 1 vs control group 1
Log-rank (Mantel-Cox) test
Chi square	32.27
df	1
P value	<0.0001
P value summary	****
Are the survival curves sig different?	Yes
Gehan-Breslow-Wilcoxon test
Chi square	23.01
df	1
P value	<0.0001
P value summary	****
Are the survival curves sig different?	Yes
Comparison of Survival Curves-Juvenile mandarin fish as the experimental subjects, challenged via intraperitoneal injection group 2 vs control group 2
Log-rank (Mantel-Cox) test
Chi square	22.99
df	1
P value	<0.0001
P value summary	****
Are the survival curves sig different?	Yes
Gehan-Breslow-Wilcoxon test
Chi square	17.21
df	1
P value	<0.0001
P value summary	****
Are the survival curves sig different?	Yes
Comparison of Survival Curves-Juvenile mandarin fish as the experimental subjects, challenged via intraperitoneal injection group 3 vs control group 3
Log-rank (Mantel-Cox) test
Chi square	32.45
df	1
P value	<0.0001
P value summary	****
Are the survival curves sig different?	Yes
Gehan-Breslow-Wilcoxon test
Chi square	24.3
df	1
P value	<0.0001
P value summary	****
Are the survival curves sig different?	Yes
Correct for multiple comparisons of juvenile mandarin fish as the experimental subjects, challenged via intraperitoneal injection group 1,2&3 vs control groups
Šídák multiple comparison test
The number of comparisons K=3
Familywise alpha (alphaFW)=0.01
Per comparison alpha(αPC)= 1.0 - (1.0 - alphaFW)^(1/K)=1.0 - (1.0 - 0.01)^(1/3)=0.0033
All the three P value (<0.0001) were <αPC(0.0033)

## Sheet: Juve-intraperitoneal inject B
Kaplan-Meier survival analysis
Comparison of Survival Curves-Juvenile mandarin fish as the experimental subjects, challenged via intraperitoneal injection group 1 vs 2 vs 3
Log-rank (Mantel-Cox) test (recommended)
Chi square	3.293
df	2
P value	0.1927
P value summary	ns
Are the survival curves sig different?	No
Logrank test for trend
Chi square	0.002537
df	1
P value	0.9598
P value summary	ns
Sig. trend?	No
Gehan-Breslow-Wilcoxon test
Chi square	2.482
df	2
P value	0.2891
P value summary	ns
Are the survival curves sig different?	No

## Sheet: Juve-bath challenge
Kaplan-Meier survival analysis
Comparison of Survival Curves-Juvenile mandarin fish as the experimental subjects, challenged via bath group 1 vs control group 1
Log-rank (Mantel-Cox) test
Chi square	14.04
df	1
P value	0.0002
P value summary	***
Are the survival curves sig different?	Yes
Gehan-Breslow-Wilcoxon test
Chi square	11.14
df	1
P value	0.0008
P value summary	***
Are the survival curves sig different?	Yes
Comparison of Survival Curves-Juvenile mandarin fish as the experimental subjects, challenged via bath group 2 vs control group 2
Log-rank (Mantel-Cox) test
Chi square	14.04
df	1
P value	0.0002
P value summary	***
Are the survival curves sig different?	Yes
Gehan-Breslow-Wilcoxon test
Chi square	11.14
df	1
P value	0.0008
P value summary	***
Are the survival curves sig different?	Yes
Comparison of Survival Curves-Juvenile mandarin fish as the experimental subjects, challenged via bath group 3 vs control group 3
Log-rank (Mantel-Cox) test
Chi square	17.78
df	1
P value	<0.0001
P value summary	****
Are the survival curves sig different?	Yes
Gehan-Breslow-Wilcoxon test
Chi square	13.52
df	1
P value	0.0002
P value summary	***
Are the survival curves sig different?	Yes
Correct for multiple comparisons of juvenile mandarin fish as the experimental subjects, challenged via intraperitoneal injection group 1,2&3 vs control groups
Šídák multiple comparison test
The number of comparisons K=3
Familywise alpha (alphaFW)=0.01
Per comparison alpha(αPC)= 1.0 - (1.0 - alphaFW)^(1/K)=1.0 - (1.0 - 0.01)^(1/3)=0.0033
All the three P value (<0.0001 or 0.0002) were <αPC(0.0033)

## Sheet: Fry-bath challenge
Kaplan-Meier survival analysis
Comparison of Survival Curves-Fry mandarin fish as the experimental subjects, challenged via bath group 1 vs control group 1
Log-rank (Mantel-Cox) test
Chi square	89.13
df	1
P value	<0.0001
P value summary	****
Are the survival curves sig different?	Yes
Gehan-Breslow-Wilcoxon test
Chi square	74.81
df	1
P value	<0.0001
P value summary	****
Are the survival curves sig different?	Yes
Comparison of Survival Curves-Fry mandarin fish as the experimental subjects, challenged via bath group 2 vs control group 2
Log-rank (Mantel-Cox) test
Chi square	195.9
df	1
P value	<0.0001
P value summary	****
Are the survival curves sig different?	Yes
Gehan-Breslow-Wilcoxon test
Chi square	153.8
df	1
P value	<0.0001
P value summary	****
Are the survival curves sig different?	Yes
Comparison of Survival Curves-Fry mandarin fish as the experimental subjects, challenged via bath group 3 vs control group 3
Log-rank (Mantel-Cox) test
Chi square	140.3
df	1
P value	<0.0001
P value summary	****
Are the survival curves sig different?	Yes
Gehan-Breslow-Wilcoxon test
Chi square	112
df	1
P value	<0.0001
P value summary	****
Are the survival curves sig different?	Yes
Correct for multiple comparisons of fry mandarin fish as the experimental subjects, challenged via bath group 1,2&3 vs control groups
Šídák multiple comparison test
The number of comparisons K=3
Familywise alpha (alphaFW)=0.01
Per comparison alpha(αPC)= 1.0 - (1.0 - alphaFW)^(1/K)=1.0 - (1.0 - 0.01)^(1/3)=0.0033
All the three P value (<0.0001) were <αPC(0.0033)

## Sheet: Disinfectant
Disinfectant	povidone-iodine	benzalkonium bromide	formaldehyde	glutaraldehyde	NaClO	H2O2	KMnO4	ethanol
Brand	BBI(China)	Lircom(China)	Guangzhou Chemical Reagent Factory(China)	SangonBiotech(China)	SangonBiotech(China)	HKM(China)	Bolinda(China)	Guangzhou Chemical Reagent Factory(China)
Stock concentration	powder	30%(w/v)	37%(v/v)	50%(v/v)	10%(w/v)	3%(v/v)	powder	100%(v/v)
Disinfectant working-solution concentration	4%(w/v)	4%(w/v)	4%(v/v)	4%(v/v)	2%(w/v)	3%(v/v)	3%(w/v)	100%(v/v)
Disinfectant final concentration	20000 ppm	20000 ppm	20000 ppm	20000 ppm	10000 ppm	20000 ppm	20000 ppm	75%
MFBV-infected cell culture	2*10^11(TCID50/ml)	2*10^11(TCID50/ml)	2*10^11(TCID50/ml)	2*10^11(TCID50/ml)	2*10^11(TCID50/ml)	3*10^11(TCID50/ml)	3*10^11(TCID50/ml)	4*10^11(TCID50/ml)
Disinfectant:MFBV(v/v)	1:1	1:1	1:1	1:1	1:1	2:1	2:1	3:1
Infection dose(1:1000 inoculation)	10^8(TCID50/ml)	10^8(TCID50/ml)	10^8(TCID50/ml)	10^8(TCID50/ml)	10^8(TCID50/ml)	10^8(TCID50/ml)	10^8(TCID50/ml)	10^8(TCID50/ml)
Disinfectant working-solution concentration	0.4%(w/v)	1.2%(w/v)	0.4%(v/v)	0.4%(v/v)	0.2%(w/v)	0.9%(v/v)	0.3%(w/v)	100%(v/v)
Disinfectant final concentration	2000 ppm	6000 ppm	2000 ppm	2000 ppm	1000 ppm	6000 ppm	2000 ppm	50%
MFBV-infected cell culture	2*10^11(TCID50/ml)	2*10^11(TCID50/ml)	2*10^11(TCID50/ml)	2*10^11(TCID50/ml)	2*10^11(TCID50/ml)	3*10^11(TCID50/ml)	3*10^11(TCID50/ml)	2*10^11(TCID50/ml)
Disinfectant:MFBV(v/v)	1:1	1:1	1:1	1:1	1:1	2:1	2:1	1:1
Infection dose(1:1000 inoculation)	10^8(TCID50/ml)	10^8(TCID50/ml)	10^8(TCID50/ml)	10^8(TCID50/ml)	10^8(TCID50/ml)	10^8(TCID50/ml)	10^8(TCID50/ml)	10^8(TCID50/ml)
Disinfectant working-solution concentration	0.04%(w/v)	0.12%(w/v)	0.04%(v/v)	0.04%(v/v)	0.02%(w/v)	0.09%(v/v)	0.03%(w/v)	50%(v/v)
Disinfectant final concentration	200 ppm	600 ppm	200 ppm	200 ppm	100 ppm	600 ppm	200 ppm	25%
MFBV-infected cell culture	2*10^11(TCID50/ml)	2*10^11(TCID50/ml)	2*10^11(TCID50/ml)	2*10^11(TCID50/ml)	2*10^11(TCID50/ml)	3*10^11(TCID50/ml)	3*10^11(TCID50/ml)	2*10^11(TCID50/ml)
Disinfectant:MFBV(v/v)	1:1	1:1	1:1	1:1	1:1	2:1	2:1	1:1
Infection dose(1:1000 inoculation)	10^8(TCID50/ml)	10^8(TCID50/ml)	10^8(TCID50/ml)	10^8(TCID50/ml)	10^8(TCID50/ml)	10^8(TCID50/ml)	10^8(TCID50/ml)	10^8(TCID50/ml)
Disinfectant working-solution concentration	0.004%(w/v)	0.012%(w/v)	0.004%(v/v)	0.004%(v/v)	0.002%(w/v)	0.009%(v/v)	0.003%(w/v)
Disinfectant final concentration	20 ppm	60 ppm	20 ppm	20 ppm	10 ppm	60 ppm	20 ppm
MFBV-infected cell culture	2*10^11(TCID50/ml)	2*10^11(TCID50/ml)	2*10^11(TCID50/ml)	2*10^11(TCID50/ml)	2*10^11(TCID50/ml)	3*10^11(TCID50/ml)	3*10^11(TCID50/ml)
Disinfectant:MFBV(v/v)	1:1	1:1	1:1	1:1	1:1	2:1	2:1
Infection dose(1:1000 inoculation)	10^8(TCID50/ml)	10^8(TCID50/ml)	10^8(TCID50/ml)	10^8(TCID50/ml)	10^8(TCID50/ml)	10^8(TCID50/ml)	10^8(TCID50/ml)
